# Supplementary material for: Novel Quantitative PCR for Rhodococcus equi and Macrolide Resistance Detection in Equine Respiratory Samples
Source: Animals (Basel). 2022 May 3;12(9):1172. doi: 10.3390/ani12091172 (PMC9099730; doi:10.3390/ani12091172)
Supplement: Supplementary file 1 [file animals-12-01172-s001.zip]

Archive with 1 entries (1 files):
- animals-1664336-supplementary.pdf
